# Supplementary material for: Assessing the comparability of toxic emissions reduction from heated tobacco aerosols relative to cigarette smoke: a scientific approach to bridging datasets
Source: Intern Emerg Med. 2025 Oct 29;21(1):83–99. doi: 10.1007/s11739-025-04160-6 (PMC12948778; doi:10.1007/s11739-025-04160-6)
Supplement: Supplementary file 2 — Supplementary file2 (XLSX 44 KB) [file 11739_2025_4160_MOESM2_ESM.xlsx]

## Sheet: Sheet1
		Device A
		Regular blend, Stick1		Regular blend, Stick2		Regular blend, Stick3		Regular blend, Stick4		Regular blend, Stick5		Regular blend, Stick6		Regular blend, Stick7		Regular blend, Stick8		Regular blend, Stick9		Regular blend, Stick10		Regular blend, Stick11		Regular blend, Stick12		Regular blend, Stick13		Regular blend, Stick14		Menthol blend, Stick1		Menthol blend, Stick2		Menthol blend, Stick3		Menthol blend, Stick4		Menthol blend, Stick5		Menthol blend, Stick6		Menthol blend, Stick7		Menthol blend, Stick8		Menthol blend, Stick9		Non-menthol blend, Stick1
Analytes	Units	Mean	S.d.	Mean	S.d.	Mean	S.d.	Mean	S.d.	Mean	S.d.	Mean	S.d.	Mean	S.d.	Mean	S.d.	Mean	S.d.	Mean	S.d.	Mean	S.d.	Mean	S.d.	Mean	S.d.	Mean	S.d.	Mean	S.d.	Mean	S.d.	Mean	S.d.	Mean	S.d.	Mean	S.d.	Mean	S.d.	Mean	S.d.	Mean	S.d.	Mean	S.d.	Mean	S.d.
1-Aminonaphthalene	ng/collection	0.05	0.004	0.05	0.004	0.05	0.01	<0.027 (LOQ)	NA	0.05	0.002	0.06	0.006	0.09	0.032	0.27	0.026	0.04	0.017	<0.027 (LOQ)	NA	0.04	0.01	0.05	0.006	<0.027 (LOQ)	NA	<0.027 (LOQ)	NA	0.08	0.01	0.04	0.004	0.05	0.006	0.73	0.116	0.05	0.005	0.17	0.004	0.04	0.002	0.14	0.006	0.03	0.01	0.04	0.008
1,3-Butadiene	µg/collection	<0.095 (LOQ)	NA	<0.029 (LOD)	NA	<0.029 (LOD)	NA	<0.029 (LOD)	NA	<0.029 (LOD)	NA	<0.029 (LOD)	NA	<1 (LOD)	NA	<1 (LOD)	NA	<0.029 (LOD)	NA	<0.029 (LOD)	NA	<0.029 (LOD)	NA	<0.029 (LOD)	NA	<0.029 (LOD)	NA	<0.029 (LOD)	NA	<0.029 (LOD)	NA	<0.029 (LOD)	NA	<0.029 (LOD)	NA	<1 (LOD)	NA	<0.029 (LOD)	NA	<0.029 (LOD)	NA	<0.029 (LOD)	NA	<0.029 (LOD)	NA	<0.029 (LOD)	NA	<0.029 (LOD)	NA
2-Aminonaphthalene	ng/collection	<0.012 (LOQ)	NA	<0.012 (LOQ)	NA	<0.012 (LOQ)	NA	<0.012 (LOQ)	NA	<0.012 (LOQ)	NA	<0.012 (LOQ)	NA	<0.019 (LOD)	NA	<0.019 (LOD)	NA	<0.012 (LOQ)	NA	<0.012 (LOQ)	NA	<0.012 (LOQ)	NA	<0.012 (LOQ)	NA	<0.012 (LOQ)	NA	<0.012 (LOQ)	NA	<0.012 (LOQ)	NA	<0.012 (LOQ)	NA	<0.012 (LOQ)	NA	<0.019 (LOD)	NA	<0.012 (LOQ)	NA	<0.012 (LOQ)	NA	<0.012 (LOQ)	NA	<0.012 (LOQ)	NA	<0.012 (LOQ)	NA	<0.012 (LOQ)	NA
3-Aminobiphenyl	ng/collection	0.01	0.001	<0.004 (LOQ)	NA	<0.004 (LOQ)	NA	<0.004 (LOQ)	NA	<0.004 (LOQ)	NA	<0.004 (LOQ)	NA	<0.008 (LOD)	NA	<0.008 (LOD)	NA	<0.004 (LOQ)	NA	<0.004 (LOQ)	NA	0	0.001	<0.004 (LOQ)	NA	<0.004 (LOQ)	NA	0	0.002	0	0.002	<0.004 (LOQ)	NA	0.01	0.003	<0.008 (LOD)	NA	<0.004 (LOQ)	NA	0	0.002	<0.004 (LOQ)	NA	<0.004 (LOQ)	NA	<0.004 (LOQ)	NA	0.01	0.002
4-Aminobiphenyl	ng/collection	0.01	0.001	0.01	0.002	0.01	0.002	0.01	0.00089	0.01	0.001	0.01	0.00058	<0.01 (LOD)	NA	<0.01 (LOD)	NA	0.01	0.002	<0.005 (LOQ)	NA	0.01	0.004	0.01	0.002	<0.005 (LOQ)	NA	0.01	0.002	0.02	0.001	0.01	0.003	0.01	0.002	<0.01 (LOD)	NA	0.01	0.002	0.02	0.007	0.01	0.001	0.02	0.003	0.01	0.001	0.01	0.005
Acetaldehyde	µg/collection	112	2.28	117	8.337	114	4.087	110	5.891	117	8.337	105	5.582	112	2	108	2.646	96.8	4.719	87.3	15.17	97.2	6.558	102	1.698	104	5.908	84	2.938	108	6.76	105	2.49	112	4.561	99.3	7.371	95.1	1.794	97.9	6.812	84.6	5.566	98.6	3.981	83.4	5.672	101	7.066
Acetamide	µg/collection	3.2	0.045	2.45	0.349	2.98	0.04	1.6	0.108	2.93	0.042	2.52	0.236	1.3	0.042	2.6	0.05	3.03	0.214	1.91	0.05	2.64	0.095	2.9	0.07	1.71	0.094	2.45	0.229	3.78	0.175	2.94	0.249	2.92	0.448	3.04	0.205	3.14	0.17	4.46	0.233	2.83	0.266	3.83	0.132	2.67	0.331	2.59	0.088
Acetone	µg/collection	13.4	0.829	13.1	1.071	12.1	0.474	11.4	0.508	12.4	1.001	11.3	0.476	11	0	9.53	0.208	10.6	0.415	8.84	1.412	10.6	0.929	11.2	0.391	11.6	0.655	9.77	0.353	13.4	1.033	11.5	0.531	11.7	0.418	10.5	0.866	11.7	2.375	13.5	0.837	10.8	2.451	13.7	0.91	9.1	0.311	10.5	0.764
Acrolein	µg/collection	2.77	0.395	2.9	0.224	3.18	0.127	3.2	0.034	2.75	0.313	<2.38 (LOQ)	NA	2.63	0.058	2.47	0.058	<2.38 (LOQ)	NA	<2.38 (LOQ)	NA	<2.38 (LOQ)	NA	3.51	0.143	3.17	0.215	<2.38 (LOQ)	NA	2.88	0.177	3.21	0.09	3.43	0.232	2.1	0.173	2.63	0.21	<2.377 (LOQ)	NA	<2.38 (LOQ)	NA	<2.377 (LOQ)	NA	<2.38 (LOQ)	NA	3.56	0.189
Acrylamide	µg/collection	1.73	0.006	1.46	0.065	1.37	0.025	0.72	0.107	1.69	0.021	1.64	0.287	0.8	0.015	1.75	0.106	1.79	0.119	0.99	0.022	1.54	0.032	1.81	0.043	1	0.07	1.38	0.026	2.33	0.159	1.38	0.102	1.82	0.16	2.15	0.091	2.12	0.207	2.81	0.119	1.87	0.068	2.41	0.046	1.55	0.038	1.6	0.058
Acrylonitrile	µg/collection	<0.032 (LOD)	NA	<0.032 (LOD)	NA	<0.032 (LOD)	NA	<0.032 (LOD)	NA	<0.032 (LOD)	NA	<0.032 (LOD)	NA	<0.23 (LOD)	NA	<0.23 (LOD)	NA	<0.032 (LOD)	NA	<0.032 (LOD)	NA	<0.032 (LOD)	NA	<0.032 (LOD)	NA	<0.032 (LOD)	NA	<0.032 (LOD)	NA	<0.032 (LOD)	NA	<0.032 (LOD)	NA	<0.032 (LOD)	NA	<0.23 (LOD)	NA	<0.032 (LOD)	NA	<0.032 (LOD)	NA	<0.032 (LOD)	NA	<0.032 (LOD)	NA	<0.032 (LOD)	NA	<0.032 (LOD)	NA
Ammonia	µg/collection	7.19	0.565	6.57	0.508	6.29	1.037	3.13	0.483	6.89	1.274	6.47	0.501	4.05	0.272	7	0.455	3.71	0.204	2.01	0.163	6.1	0.355	6.79	0.463	2.9	0.177	6.52	0.849	9.35	0.299	8.45	1.16	7.46	0.445	15.2	0.4	8.81	0.179	15.3	1.361	9.35	0.26	14.9	0.644	8.29	0.221	7.5	0.653
Arsenic	ng/collection	<1.5 (LOQ)	NA	1.72	0.14	<1.5 (LOQ)	NA	<1.5 (LOQ)	NA	<1.5 (LOQ)	NA	<1.5 (LOQ)	NA	1.07	0.035	1.27	0.142	<1.5 (LOQ)	NA	<1.5 (LOQ)	NA	<1.5 (LOQ)	NA	<1.5 (LOQ)	NA	<1.5 (LOQ)	NA	<1.5 (LOQ)	NA	<3.35 (LOD)	NA	<1.5 (LOQ)	NA	<1.5 (LOQ)	NA	<0.75 (LOQ)	NA	<1.5 (LOQ)	NA	<1.5 (LOQ)	NA	<1.5 (LOQ)	NA	<1.5 (LOQ)	NA	<1.5 (LOQ)	NA	<3.35 (LOD)	NA
Benzene	µg/collection	0.1	0.005	0.12	0.017	0.14	0.018	0.15	0.007	0.08	0.004	0.08	0.007	<0.25 (LOD)	NA	<0.25 (LOD)	NA	0.08	0.006	0.07	0.007	<0.056 (LOQ)	NA	0.11	0.011	0.09	0.007	0.07	0.007	0.15	0.014	0.11	0.005	0.08	0.007	<0.25 (LOD)	NA	0.07	0.006	0.09	0.011	<0.056 (LOQ)	NA	0.1	0.01	<0.056 (LOQ)	NA	0.11	0.004
Benzo(A)anthracene	ng/collection	0.74	0.056	0.96	0.089	2.28	0.162	1.8	0.228	0.74	0.033	0.89	0.051	1.56	0.017	2.15	0.166	2.2	0.23	2.01	0.268	0.6	0.131	2.3	0.157	1.81	0.063	0.63	0.055	2.65	0.146	1.51	0.044	1.06	0.068	2.09	0.144	1.38	0.071	2.57	0.236	1.17	0.081	2.81	0.26	1.13	0.088	1.49	0.091
Benzo(A)pyrene	ng/collection	<0.354 (LOQ)	NA	0.42	0.047	0.79	0.101	0.66	0.099	<0.354 (LOQ)	NA	<0.354 (LOQ)	NA	0.55	0.025	0.67	0.085	0.84	0.092	0.72	0.094	<0.354 (LOQ)	NA	0.92	0.118	0.65	0.041	<0.354 (LOQ)	NA	1.03	0.041	0.55	0.021	0.48	0.087	0.67	0.067	0.52	0.025	0.91	0.112	0.51	0.032	1.12	0.121	0.49	0.056	0.59	0.021
Butyraldehyde	µg/collection	9.82	0.403	9.82	0.72	8.25	0.176	7.99	0.595	10.6	0.861	9.21	0.569	9.5	0.265	9.97	0.058	<0.812 (LOD)	NA	<0.812 (LOD)	NA	10.1	0.935	<0.812 (LOD)	NA	<0.812 (LOD)	NA	8.54	0.234	7.75	0.596	9.39	0.517	10.5	0.394	8.8	0.436	9.07	0.386	<0.812 (LOD)	NA	9.97	0.7	<0.812 (LOD)	NA	8.78	0.498	8.57	0.981
Cadmium	ng/collection	<0.15 (LOD)	NA	<0.15 (LOD)	NA	<0.15 (LOD)	NA	<0.15 (LOD)	NA	<0.15 (LOD)	NA	<0.15 (LOD)	NA	<0.75 (LOD)	NA	<0.75 (LOD)	NA	<0.15 (LOD)	NA	<0.15 (LOD)	NA	<0.15 (LOD)	NA	<0.5 (LOQ)	NA	<0.5 (LOQ)	NA	<0.15 (LOD)	NA	<0.504 (LOD)	NA	<0.15 (LOD)	NA	<0.15 (LOD)	NA	<0.75 (LOD)	NA	<0.15 (LOD)	NA	<0.5 (LOQ)	NA	<0.15 (LOD)	NA	<0.5 (LOQ)	NA	<0.15 (LOD)	NA	<0.504 (LOD)	NA
Catechol	µg/collection	12.6	0.52	12.6	0.39	14.1	0.444	11.7	0.764	11.4	0.058	10.1	0.958	11	1	15.3	0.577	11.5	1.102	9.27	0.315	6.58	0.137	11.6	0.966	10.4	0.364	8.12	0.28	14.7	1.205	11.5	0.377	10.5	0.252	14	1	10.7	0.603	6.03	0.833	6.74	0.268	7.27	1.394	6.63	0.601	12.7	0.913
Chromium	ng/collection	<5 (LOQ)	NA	<5 (LOQ)	NA	<5 (LOQ)	NA	<5 (LOQ)	NA	<5 (LOQ)	NA	8.35	4.418	<58.3 (LOD)	NA	<58.3 (LOD)	NA	<5 (LOQ)	NA	<5 (LOQ)	NA	<5 (LOQ)	NA	<5 (LOQ)	NA	<5 (LOQ)	NA	<5 (LOQ)	NA	<13 (LOD)	NA	<5 (LOQ)	NA	<5 (LOQ)	NA	<58.3 (LOD)	NA	<5 (LOQ)	NA	<5 (LOQ)	NA	<5 (LOQ)	NA	<5 (LOQ)	NA	<5 (LOQ)	NA	<13 (LOD)	NA
CO	mg/collection	<0.223 (LOQ)	NA	<0.223 (LOQ)	NA	<0.223 (LOQ)	NA	<0.223 (LOQ)	NA	<0.223 (LOQ)	NA	<0.223 (LOQ)	NA	<0.241 (LOQ)	NA	<0.241 (LOQ)	NA	<0.223 (LOQ)	NA	<0.223 (LOQ)	NA	<0.223 (LOQ)	NA	<0.223 (LOQ)	NA	<0.223 (LOQ)	NA	<0.223 (LOQ)	NA	<0.223 (LOQ)	NA	<0.223 (LOQ)	NA	<0.223 (LOQ)	NA	<0.241 (LOQ)	NA	<0.223 (LOQ)	NA	<0.223 (LOQ)	NA	<0.223 (LOQ)	NA	<0.223 (LOQ)	NA	<0.223 (LOQ)	NA	<0.223 (LOQ)	NA
Crotonaldehyde	µg/collection	<0.988 (LOD)	NA	<3.29 (LOQ)	NA	<3.29 (LOQ)	NA	<0.988 (LOD)	NA	<3.29 (LOQ)	NA	3.35	0.713	1.33	0.058	1.43	0.058	<0.988 (LOD)	NA	<0.988 (LOD)	NA	<3.29 (LOQ)	NA	<0.988 (LOD)	NA	<0.988 (LOD)	NA	<3.29 (LOQ)	NA	<3.29 (LOQ)	NA	<0.988 (LOD)	NA	<3.29 (LOQ)	NA	1.43	0.058	<3.29 (LOQ)	NA	<3.292 (LOQ)	NA	<3.29 (LOQ)	NA	<3.292 (LOQ)	NA	<3.29 (LOQ)	NA	<3.29 (LOQ)	NA
Dibenz(A,h)anthracene	ng/collection	<0.124 (LOD)	NA	<0.124 (LOD)	NA	<0.124 (LOD)	NA	<0.124 (LOD)	NA	<0.124 (LOD)	NA	<0.124 (LOD)	NA	<0.067 (LOD)	NA	<0.067 (LOD)	NA	<0.124 (LOD)	NA	<0.124 (LOD)	NA	<0.124 (LOD)	NA	<0.124 (LOD)	NA	<0.124 (LOD)	NA	<0.124 (LOD)	NA	<0.124 (LOD)	NA	<0.124 (LOD)	NA	<0.124 (LOD)	NA	<0.067 (LOD)	NA	<0.124 (LOD)	NA	<0.124 (LOD)	NA	<0.124 (LOD)	NA	<0.124 (LOD)	NA	<0.124 (LOD)	NA	<0.124 (LOD)	NA
Ethylene Oxide	µg/collection	<0.036 (LOD)	NA	<0.036 (LOD)	NA	<0.036 (LOD)	NA	<0.036 (LOD)	NA	<0.036 (LOD)	NA	<0.119 (LOQ)	NA	<0.41 (LOD)	NA	<0.41 (LOD)	NA	<0.036 (LOD)	NA	<0.036 (LOD)	NA	<0.036 (LOD)	NA	<0.036 (LOD)	NA	<0.036 (LOD)	NA	<0.036 (LOD)	NA	<0.036 (LOD)	NA	<0.036 (LOD)	NA	<0.036 (LOD)	NA	<0.41 (LOD)	NA	<0.036 (LOD)	NA	<0.036 (LOD)	NA	<0.036 (LOD)	NA	<0.036 (LOD)	NA	<0.036 (LOD)	NA	<0.036 (LOD)	NA
Formaldehyde	µg/collection	3.32	0.25	3.44	0.167	3.89	0.134	4.04	0.242	2.96	0.135	3.15	0.203	3.47	0.058	2.63	0.115	3.52	0.072	3.8	0.404	2.77	0.187	14.3	1.193	17	1.167	2.87	0.32	2.73	0.467	3.87	0.197	4.03	0.347	2	0.2	3.93	0.493	2.68	0.213	3.25	0.393	3.6	0.906	3.3	0.139	2.89	0.213
Hydroquinone	µg/collection	4.39	0.1	3.73	0.348	3.62	0.089	2.43	0.15	3.56	0.178	2.63	0.284	3.37	0.289	4.23	0.058	1.7	0.235	1.09	0.026	2.82	0.078	2.71	0.19	2.21	0.241	3.46	0.04	4.66	0.108	3.26	0.123	4.16	0.055	3.93	0.115	3.65	0.056	1.73	0.105	2.95	0.081	2.21	0.428	3.22	0.154	3.43	0.094
Isoprene	µg/collection	<0.135 (LOQ)	NA	<0.135 (LOQ)	NA	<0.135 (LOQ)	NA	<0.135 (LOQ)	NA	<0.135 (LOQ)	NA	<0.135 (LOQ)	NA	<0.5 (LOD)	NA	<0.5 (LOD)	NA	<0.135 (LOQ)	NA	<0.135 (LOQ)	NA	<0.135 (LOQ)	NA	<0.135 (LOQ)	NA	<0.135 (LOQ)	NA	<0.135 (LOQ)	NA	<0.135 (LOQ)	NA	<0.135 (LOQ)	NA	<0.135 (LOQ)	NA	<0.5 (LOD)	NA	<0.135 (LOQ)	NA	<0.135 (LOQ)	NA	<0.135 (LOQ)	NA	<0.135 (LOQ)	NA	<0.135 (LOQ)	NA	<0.135 (LOQ)	NA
Lead	ng/collection	<0.3 (LOD)	NA	<1 (LOQ)	NA	<0.3 (LOD)	NA	<1 (LOQ)	NA	<0.3 (LOD)	NA	<1 (LOQ)	NA	<3 (LOQ)	NA	<3 (LOQ)	NA	<1 (LOQ)	NA	1.75	0.85	<0.3 (LOD)	NA	1.7	0.757	1.49	0.851	<0.3 (LOD)	NA	<3.46 (LOD)	NA	<0.3 (LOD)	NA	<0.3 (LOD)	NA	<1 (LOD)	NA	<1 (LOQ)	NA	<0.3 (LOD)	NA	<1 (LOQ)	NA	<0.3 (LOD)	NA	<0.3 (LOD)	NA	<3.46 (LOD)	NA
M-Cresol	µg/collection	<0.019 (LOQ)	NA	<0.006 (LOD)	NA	<0.006 (LOD)	NA	<0.006 (LOD)	NA	<0.006 (LOD)	NA	<0.006 (LOD)	NA	<0.05 (LOD)	NA	<0.05 (LOD)	NA	<0.006 (LOD)	NA	<0.006 (LOD)	NA	<0.006 (LOD)	NA	<0.006 (LOD)	NA	<0.006 (LOD)	NA	<0.006 (LOD)	NA	0.02	0.002	<0.006 (LOD)	NA	<0.019 (LOQ)	NA	<0.05 (LOD)	NA	<0.006 (LOD)	NA	<0.006 (LOD)	NA	<0.006 (LOD)	NA	<0.006 (LOD)	NA	<0.006 (LOD)	NA	<0.019 (LOQ)	NA
Mercury	ng/collection	2.03	0.026	1.79	0.433	1.85	0.297	1.76	0.318	2.07	0.284	1.91	0.081	1.68	0.065	1.8	0.079	1.65	0.352	1.47	0.09	2.05	0.07	1.49	0.149	1.22	0.044	1.75	0.081	1.49	0.121	1.63	0.499	1.72	0.162	1.5	0.05	2.36	0.064	1.41	0.386	2.28	0.059	1.21	0.044	1.46	0.191	1.36	0.177
Methyl Ethyl Ketone	µg/collection	5.61	1.699	6.59	1.228	7.11	0.592	5.53	1.026	<3.66 (LOQ)	NA	7.26	0.472	2.4	0	2.57	0.058	<3.66 (LOQ)	NA	<3.66 (LOQ)	NA	<3.66 (LOQ)	NA	4.08	0.259	<3.664 (LOQ)	NA	<3.66 (LOQ)	NA	<3.66 (LOQ)	NA	7.08	0.425	<3.66 (LOQ)	NA	2.43	0.115	3.97	1.937	<3.664 (LOQ)	NA	5.7	1.49	<3.664 (LOQ)	NA	<3.66 (LOQ)	NA	<3.66 (LOQ)	NA
NAB	ng/collection	5.54	0.577	10.5	0.778	8.83	0.617	5.47	0.479	4.71	0.261	5.44	0.293	2.32	0.069	4.45	0.146	3.86	0.335	2.91	0.434	4.08	0.342	5.37	0.168	3.8	0.119	4.98	0.304	6.14	0.475	9.76	0.513	5.14	0.252	8.79	0.158	5.01	0.58	10.3	0.484	5.06	0.092	9	0.633	4.41	0.306	7.05	0.537
NAT	ng/collection	37.6	2.533	68.6	4.952	63	3.731	36.8	2.937	33.4	1.987	37.2	3.773	16.4	1.069	34.4	1.193	28.9	2.113	21.7	0.938	29.1	1.855	37.1	0.909	25.9	0.513	35.9	1.802	37.4	2.785	68.6	3.462	37	1.39	70	1.447	38.2	4.714	78	7.552	40.4	0.904	69.1	4.943	32.5	3.221	43	3.411
Nickel	ng/collection	<10 (LOQ)	NA	<10 (LOQ)	NA	<10 (LOQ)	NA	<3 (LOD)	NA	<10 (LOQ)	NA	<10 (LOQ)	NA	<50 (LOD)	NA	<50 (LOD)	NA	<3 (LOD)	NA	<10 (LOQ)	NA	<3 (LOD)	NA	35.2	4.831	23.6	7.015	<10 (LOQ)	NA	<12.1 (LOD)	NA	<3 (LOD)	NA	<10 (LOQ)	NA	<50 (LOD)	NA	<10 (LOQ)	NA	<10 (LOQ)	NA	<10 (LOQ)	NA	<10 (LOQ)	NA	<10 (LOQ)	NA	<12.1 (LOD)	NA
Nitrobenzene	µg/collection	<0.011 (LOD)	NA	<0.011 (LOD)	NA	<0.011 (LOD)	NA	<0.011 (LOD)	NA	<0.011 (LOD)	NA	<0.011 (LOD)	NA	<0.003 (LOD)	NA	<0.003 (LOD)	NA	<0.011 (LOD)	NA	<0.011 (LOD)	NA	<0.011 (LOD)	NA	<0.011 (LOD)	NA	<0.011 (LOD)	NA	<0.011 (LOD)	NA	<0.011 (LOD)	NA	<0.011 (LOD)	NA	<0.011 (LOD)	NA	<0.003 (LOD)	NA	<0.011 (LOD)	NA	<0.011 (LOD)	NA	<0.011 (LOD)	NA	<0.011 (LOD)	NA	<0.011 (LOD)	NA	<0.011 (LOD)	NA
NNK	ng/collection	12.6	0.96	20.3	1	18.8	0.952	13.2	2.285	8.76	1.786	9.48	0.771	4.96	0.133	9.16	0.418	8.26	0.882	6.14	0.554	6.55	0.726	13.2	0.806	9.05	0.353	12	1.064	11.6	0.802	22.2	0.919	11	0.581	12.4	0.208	9.99	1.069	17.5	1.374	9.89	0.487	17.1	0.92	8.86	0.436	14.1	0.973
NNN	ng/collection	21.8	1.239	39.4	1.981	33.2	1.796	19	2.293	18.4	1.714	17.9	1.161	8.18	0.24	17.7	0.624	15.1	3.217	10.5	0.659	15	1.133	20.3	0.905	11.7	0.632	21.1	1.238	21.2	2.055	30.4	1.497	15.5	0.835	36	0.458	16.2	1.66	43.7	3.66	16.2	1.103	41	2.603	13.4	0.863	17.2	1.753
NO	µg/collection	3.03	0.709	2.77	0.627	2.18	0.225	1.86	0.137	2.24	0.241	2.06	0.262	2.6	0.075	3.2	0.127	1.8	0.3	2.1	0.3	2.08	0.233	2.26	0.151	2.45	0.357	2.41	0.3	1.34	0.308	2.79	0.21	2.86	0.046	3.95	0.178	1.8	0.289	2.75	0.179	1.58	0.017	2.96	0.133	2.73	0.12	3.51	0.324
NOX	µg/collection	3.5	0.398	3.43	0.609	2.93	0.337	2.5	0.113	3.4	0.183	2.87	0.262	3.07	0.075	3.62	0.17	2.5	0.346	2.7	0.3	3.35	0.233	2.68	0.165	2.91	0.313	2.93	0.211	1.97	0.279	3.67	0.189	3.99	0.108	4.38	0.219	3.39	0.313	3.51	0.331	3.19	0.035	3.7	0.159	4.01	0.252	4.42	0.349
O-Cresol	µg/collection	<0.026 (LOQ)	NA	<0.008 (LOD)	NA	<0.008 (LOD)	NA	<0.008 (LOD)	NA	<0.008 (LOD)	NA	<0.008 (LOD)	NA	<0.05 (LOD)	NA	<0.05 (LOD)	NA	<0.008 (LOD)	NA	<0.008 (LOD)	NA	<0.008 (LOD)	NA	<0.008 (LOD)	NA	<0.008 (LOD)	NA	<0.026 (LOQ)	NA	0.04	0.001	<0.008 (LOD)	NA	<0.026 (LOQ)	NA	<0.05 (LOD)	NA	<0.008 (LOD)	NA	<0.008 (LOD)	NA	<0.008 (LOD)	NA	<0.008 (LOD)	NA	<0.026 (LOQ)	NA	0.04	0.003
O-Toluidine	ng/collection	0.38	0.015	0.52	0.03	0.47	0.04	0.24	0.025	0.29	0.027	0.4	0.028	0.15	0.025	0.39	0.035	0.31	0.056	0.17	0.005	0.26	0.031	0.43	0.033	0.21	0.017	0.22	0.057	0.6	0.043	0.51	0.039	0.48	0.026	0.59	0.072	0.41	0.04	0.54	0.008	0.34	0.028	0.6	0.021	0.36	0.017	0.35	0.019
P-Cresol	µg/collection	<0.034 (LOQ)	NA	<0.01 (LOD)	NA	<0.01 (LOD)	NA	<0.01 (LOD)	NA	<0.01 (LOD)	NA	<0.01 (LOD)	NA	<0.05 (LOD)	NA	<0.05 (LOD)	NA	<0.01 (LOD)	NA	<0.01 (LOD)	NA	<0.01 (LOD)	NA	<0.01 (LOD)	NA	<0.01 (LOD)	NA	<0.01 (LOD)	NA	<0.034 (LOQ)	NA	<0.01 (LOD)	NA	<0.034 (LOQ)	NA	<0.05 (LOD)	NA	<0.01 (LOD)	NA	<0.01 (LOD)	NA	<0.01 (LOD)	NA	<0.01 (LOD)	NA	<0.01 (LOD)	NA	<0.01 (LOD)	NA
Phenol	µg/collection	0.2	0.005	0.2	0.004	0.41	0.048	0.12	0.011	0.1	0.009	0.11	0.016	<0.17 (LOQ)	NA	0.32	0.021	0.25	0.017	<0.086 (LOQ)	NA	<0.086 (LOQ)	NA	0.27	0.028	<0.086 (LOQ)	NA	0.09	0.028	0.4	0.019	0.34	0.043	0.29	0.03	0.21	0.01	0.19	0.023	0.12	0.002	0.13	0.004	0.16	0.046	0.16	0.019	0.21	0.011
Propionaldehyde	µg/collection	5.97	0.989	5.87	0.427	5.85	0.24	5.48	0.279	6.12	0.682	5.31	0.393	4.93	0.058	4.73	0.058	4.42	0.217	3.62	0.813	5.03	0.331	4.71	0.092	4.47	0.243	3.98	0.312	5.79	0.357	5.18	0.174	5.77	0.224	4.8	0.265	4.54	0.222	4.87	0.376	4.02	0.314	4.61	0.419	4.43	0.315	5.05	0.395
Propylene Oxide	ng/collection	<15.6 (LOD)	NA	<15.6 (LOD)	NA	0.05	0.01	<0.027 (LOQ)	NA	<15.6 (LOD)	NA	<15.6 (LOD)	NA	0.09	0.032	0.27	0.026	<15.6 (LOD)	NA	<15.6 (LOD)	NA	<15.6 (LOD)	NA	<15.6 (LOD)	NA	<15.6 (LOD)	NA	<15.6 (LOD)	NA	<15.6 (LOD)	NA	<15.6 (LOD)	NA	<15.6 (LOD)	NA	<39 (LOD)	NA	<15.6 (LOD)	NA	<15.6 (LOD)	NA	<15.6 (LOD)	NA	<15.6 (LOD)	NA	<15.6 (LOD)	NA	<15.6 (LOD)	NA
Pyrene	ng/collection	3.73	0.316	4.38	0.531	8.21	0.469	6	0.474	4.9	0.389	4.89	0.025	4.32	0.23	7.65	0.21	11.7	0.691	8.69	0.674	3.81	0.284	10.2	0.826	6.67	0.204	3.3	0.153	10.6	0.625	6.25	0.196	5.52	0.467	8.24	0.66	7.19	0.279	12.7	0.775	6.59	0.282	12.1	0.734	5.82	0.672	6.24	0.58
Pyridine	µg/collection	2.98	0.247	3.18	0.398	3.03	0.186	2.55	0.304	3.04	0.059	3	0.169	1.9	0	2.37	0.115	2.81	0.127	2.14	0.125	2.48	0.308	2.62	0.186	1.92	0.106	2.2	0.2	3.05	0.184	2.9	0.279	2.21	0.387	3.37	0.115	2.54	0.144	3.23	0.477	2.33	0.191	3.41	0.202	2.25	0.065	2.65	0.716
Quinoline	µg/collection	<0.011 (LOQ)	NA	<0.011 (LOQ)	NA	<0.003 (LOD)	NA	<0.003 (LOD)	NA	<0.011 (LOQ)	NA	<0.011 (LOQ)	NA	<0.008 (LOD)	NA	<0.023 (LOQ)	NA	<0.011 (LOQ)	NA	<0.003 (LOD)	NA	<0.011 (LOQ)	NA	<0.011 (LOQ)	NA	<0.003 (LOD)	NA	<0.011 (LOQ)	NA	<0.011 (LOQ)	NA	<0.003 (LOD)	NA	<0.011 (LOQ)	NA	<0.008 (LOD)	NA	<0.011 (LOQ)	NA	<0.011 (LOQ)	NA	<0.011 (LOQ)	NA	<0.011 (LOQ)	NA	<0.011 (LOQ)	NA	<0.011 (LOQ)	NA
Resorcinol	µg/collection	<0.055 (LOQ)	NA	<0.055 (LOQ)	NA	<0.016 (LOD)	NA	<0.016 (LOD)	NA	<0.055 (LOQ)	NA	<0.055 (LOQ)	NA	<0.05 (LOD)	NA	<0.05 (LOD)	NA	<0.016 (LOD)	NA	<0.016 (LOD)	NA	<0.055 (LOQ)	NA	<0.016 (LOD)	NA	<0.016 (LOD)	NA	<0.055 (LOQ)	NA	<0.055 (LOQ)	NA	<0.016 (LOD)	NA	<0.055 (LOQ)	NA	<0.05 (LOD)	NA	<0.016 (LOD)	NA	<0.016 (LOD)	NA	<0.016 (LOD)	NA	<0.016 (LOD)	NA	<0.055 (LOQ)	NA	<0.055 (LOQ)	NA
Selenium	ng/collection	<0.8 (LOQ)	NA	<0.8 (LOQ)	NA	<0.8 (LOQ)	NA	<0.8 (LOQ)	NA	<0.8 (LOQ)	NA	<0.8 (LOQ)	NA	0.17	0.04	0.31	0.068	<0.8 (LOQ)	NA	<0.24 (LOD)	NA	<0.8 (LOQ)	NA	<0.8 (LOQ)	NA	<0.8 (LOQ)	NA	<0.8 (LOQ)	NA	<0.782 (LOD)	NA	<0.8 (LOQ)	NA	<0.8 (LOQ)	NA	<0.125 (LOQ)	NA	<0.8 (LOQ)	NA	<0.8 (LOQ)	NA	<0.24 (LOD)	NA	<0.8 (LOQ)	NA	<0.8 (LOQ)	NA	<0.782 (LOD)	NA
Styrene	µg/collection	0.08	0.022	0.08	0.016	0.08	0.003	0.06	0.007	0.07	0.007	0.08	0.004	<0.1 (LOD)	NA	<0.1 (LOD)	NA	0.07	0.011	0.05	0.00058	0.07	0.007	0.07	0.002	0.05	0.009	0.05	0.007	0.08	0.008	0.07	0.006	0.06	0.004	<0.1 (LOD)	NA	0.08	0.008	0.06	0.011	0.06	0.006	0.08	0.009	0.07	0.006	0.08	0.04
Toluene	µg/collection	0.25	0.009	0.29	0.038	<0.012 (LOQ)	NA	<0.012 (LOQ)	NA	0.22	0.053	0.25	0.07	<0.019 (LOD)	NA	<0.019 (LOD)	NA	<0.204 (LOQ)	NA	<0.204 (LOQ)	NA	<0.204 (LOQ)	NA	0.28	0.014	<0.204 (LOQ)	NA	<0.204 (LOQ)	NA	0.26	0.035	0.25	0.007	<0.204 (LOQ)	NA	<0.45 (LOQ)	NA	<0.204 (LOQ)	NA	<0.204 (LOQ)	NA	<0.204 (LOQ)	NA	<0.204 (LOQ)	NA	<0.204 (LOQ)	NA	<0.204 (LOQ)	NA
Total Hcn	µg/collection	<2.19 (LOQ)	NA	<2.19 (LOQ)	NA	<2.19 (LOQ)	NA	<2.19 (LOQ)	NA	<2.19 (LOQ)	NA	<2.19 (LOQ)	NA	<0.7 (LOD)	NA	<0.7 (LOD)	NA	<2.19 (LOQ)	NA	<0.656 (LOD)	NA	<0.656 (LOD)	NA	<1.749 (LOQ)	NA	<1.749 (LOQ)	NA	<2.19 (LOQ)	NA	<2.19 (LOQ)	NA	<2.19 (LOQ)	NA	<2.19 (LOQ)	NA	<0.7 (LOD)	NA	<2.19 (LOQ)	NA	<1.749 (LOQ)	NA	<0.656 (LOD)	NA	<1.749 (LOQ)	NA	<0.656 (LOD)	NA	<2.19 (LOQ)	NA
Vinyl Chloride	ng/collection	<0.657 (LOD)	NA	<0.657 (LOD)	NA	<0.004 (LOQ)	NA	<0.004 (LOQ)	NA	<0.657 (LOD)	NA	<0.657 (LOD)	NA	<0.008 (LOD)	NA	<0.008 (LOD)	NA	<0.657 (LOD)	NA	<0.657 (LOD)	NA	<0.657 (LOD)	NA	<0.657 (LOD)	NA	<0.657 (LOD)	NA	<0.657 (LOD)	NA	<0.657 (LOD)	NA	<0.657 (LOD)	NA	<0.657 (LOD)	NA	<10 (LOD)	NA	<0.657 (LOD)	NA	<0.657 (LOD)	NA	<0.657 (LOD)	NA	<0.657 (LOD)	NA	<0.657 (LOD)	NA	<0.657 (LOD)	NA
Assessing the comparability of toxic emissions reduction from heated tobacco aerosols relative to cigarette smoke: a scientific approach to bridging datasets
J. MILLER-HOLT1*, G. O’CONNELL1, R. BACH1, M. CHARRIERE1, Y. KANEMARU1, Z. SU2, S. LARROQUE1, K. JACOBSON1
*Author to whom correspondence should be addressed.
JTI SA, 8 rue Kazem Radjavi, 1202, Geneva, Switzerland1
Tobacco Science Research Center, Japan Tobacco Inc., 6-2, Umegaoka, Aoba-ku, Yokohama, Kanagawa, 227-8512, Japan2
KEYWORDS. Emissions, Statistics, Heated Tobacco, Bridging, Biomarker of Exposure, Harm Reduction.
Jacqueline.miller@jti.com
[truncated: 24 more columns]
